# Supplementary material for: Laser Devices and Autologous Platelet Concentrates in Prevention and Treatment of Medication-Related Osteonecrosis of the Jaws: A Systematic Review
Source: Medicina (Kaunas). 2023 May 18;59(5):972. doi: 10.3390/medicina59050972 (PMC10221057; doi:10.3390/medicina59050972)
Supplement: Supplementary file 1 [file medicina-59-00972-s001.zip]

Archive with 1 entries (1 files):
- medicina-2387575-supplementary.pdf
